# Supplementary material for: Rhinovirus C targets ciliated airway epithelial cells
Source: Respir Res. 2017 May 4;18:84. doi: 10.1186/s12931-017-0567-0 (PMC5418766; doi:10.1186/s12931-017-0567-0)
Supplement: Supplementary file 1 — C15-infected cells are shed from intact respiratory epithelium in vitro. HBEC-ALI cultures were infected for 18 h with C15 that expresses GFP during replication (C15-GFP, green) and fluorescently (Left, GFP video) or phase-contrast (Right, grayscale video) imaged every 10–15 min for 30 h. Notably shed cells are labeled in the first frame (black arrows). Original magnification: 20x. (ZIP 13284 kb) [file 12931_2017_567_MOESM1_ESM.zip]

Archive with 2 entries (2 files):
- SupplementalVideoE1.avi
- SupplementalVideoE2.avi
